# Supplementary material for: A Comparative Analysis of the Anatomy, Phenolic Profile, and Antioxidant Capacity of Tussilago farfara L. Vegetative Organs
Source: Plants (Basel). 2022 Jun 23;11(13):1663. doi: 10.3390/plants11131663 (PMC9269468; doi:10.3390/plants11131663)
Supplement: Supplementary file 1 [file plants-11-01663-s001.zip]

Archive with 1 entries (1 files):
- plants-1758064-supplementary.pdf
